# Supplementary material for: Toxic Peptides Occur Frequently in Pergid and Argid Sawfly Larvae
Source: PLoS One. 2014 Aug 14;9(8):e105301. doi: 10.1371/journal.pone.0105301 (PMC4133368; doi:10.1371/journal.pone.0105301)
Supplement: Appendix S1 — Table mainly containing systematic, collection, and host-plant data on the sawfly larvae used in this study. (XLSX) [file pone.0105301.s001.xlsx]

## Sheet: Sheet1
Supporting Information, Appendix S1
Collection and systematic data for the used insect larvae, and host plant data for the related species
Excel file containing collection data for the specimens used in the study, as well as host plant of the collected larvae; other plant taxa known as host are given between parentheses.
Prior extraction and chemical analyses of the insects, these were stored (Kept) in ethanol (EtOH) or oven dried (o.d.); the number of specimens analyzed is mentioned (# Larvae).
Family	Subfamily	Genus species	Host plant	Location	Collector	Date (D.M.Y)	Coll. Ref.	Kept	# Larvae
Argidae	Arginae	Arge aruncus Hara & Shinohara, 2012	Aruncus dioicus var. kamtschaticus	Shiga-kogen, Japan	A. Shinohara	08.09.2009	P3253	EtOH	2
Argidae	Arginae	Arge captiva (F. Smith, 1874)	Ulmus davidiana var. japonica	Nakahatsuishi-machi, Japan	A. Shinohara	22.09.2009	P3256	EtOH	2
Argidae	Arginae	Arge dimidiata (Fallén, 1808)	Betula sp.	Bethmale, France	H. Savina	27.07.2010	P3364	EtOH	1
Argidae	Arginae	Arge enkianthus Hara & Shinohara, 2012	Enkianthus campanulatus	Kirifuri, Japan	A. Shinohara	17.08.2010	P3447	EtOH	2
Argidae	Arginae	Arge gracilicornis (Klug, 1814)	Rubus idaeus (Rosa)	Bethmale, France	H. Savina	19.09.2010	P3429	EtOH	2
Argidae	Arginae	Arge mali (Uchiyama, 1906)	Malus toringo	Nikko-yumoto, Japan	A. Shinohara	10.09.2010	P3444	EtOH	1
Argidae	Arginae	Arge mali (Uchiyama, 1906)	Malus toringo	Norikura-kogen, Japan	A. Shinohara	23.08.2010	P3443	EtOH	2
Argidae	Arginae	Arge melanochra?	Crataegus sp.	Ave-et-Auffe, Belgium	J.-L. Boevé	10.06.2008	P2923	EtOH	2
Argidae	Arginae	Arge meliosmae Shinohara & Hara, 2011	Meliosma myriantha	Bicchuzawa, Japan	A. Shinohara	14-19.09.2010	P3451	EtOH	2
Argidae	Arginae	Arge nigripes (Retzius, 1783)	Rosa sp. (Fragaria)	Ave-et-Auffe, Belgium	J.-L. Boevé	03.06.2009	P3103&P3106	EtOH	8
Argidae	Arginae	Arge nigronodosa (Motschulsky, 1860)	Rosa multiflora	Miyazaki, Japan	A. Shinohara	05.11.2009	P3255	EtOH	1
Argidae	Arginae	Arge obesa Hara & Shinohara, 2012	Carpinus cordata	Bicchuzawa, Japan	A. Shinohara	07.10.2010	P3449	EtOH	3
Argidae	Arginae	Arge ochropus(Gmelin, 1790)	Rosa sp.	Delémont, Switzerland	U. Schaffner	05.08.2000	P2074	EtOH	2
Argidae	Arginae	Arge pagana (Panzer, 1797)	Rosa sp.	Grune, Belgium	J.-L. Boevé	16.07.2008	P2968	EtOH	8
Argidae	Arginae	Arge pagana (Panzer, 1797)	Rosa sp.	Uccle, Belgium	J.-L. Boevé	18.06.2009	P3127	o.d.	8
Argidae	Arginae	Arge pullata (Zaddach, 1859)	Betula pubescens	Schrems, Austria	E. Altenhofer	08.2000	P1795	EtOH	2
Argidae	Arginae	Arge rejecta (W.F. Kirby, 1882)	Rubus hirsutus	Mt. Mukabakiyama, Japan	A. Shinohara	06.11.2009	P3252	EtOH	2
Argidae	Arginae	Arge similis (Snellen van Vollenhoven, 1860)	Rhododendron sp.	Ötsuka, Japan	A. Shinohara	21.11.2009	P3251	EtOH	2
Argidae	Arginae	Arge suspicax Konow, 1908	Sanguisorba officinalis	Shibazaki, Japan	A. Shinohara	29.09.2010	P3448	EtOH	8
Argidae	Arginae	Arge suzukii (Matsumura, 1912)	Abelia spathulata	Kirifuri, Japan	A. Shinohara	17.08.2010	P3445	EtOH	2
Argidae	Arginae	Arge ustulata (Linné, 1758)	Salix capraea (Betula, Crataegus)	Gurnigel Bad, Switzerland	J.-L. Boevé	21.08.2009	P3197	EtOH	6
Argidae	Arginae	Arge zonalis Matsumura, 1911	Cerasus maximowiczii	Norikura-kogen, Japan	A. Shinohara	23.08.2010	P3446	EtOH	1
Argidae	Arginae	Spinarge affinis Hara & Shinohara, 2006	Rhododendron wadanum	Ryuzunotaki, Japan	A. Shinohara	11.09.2010	P3440	EtOH	1
Argidae	Arginae	Spinarge affinis Hara & Shinohara, 2006	Rhododendron wadanum	Kirifuri, Japan	A. Shinohara	17.08.2010	P3438	EtOH	1
Argidae	Arginae	Spinarge fulvicornis (Mocsáry, 1909)	Sorbus commixta	Hanaishi-cho, Japan	A. Shinohara	17.08.2010	P3435	EtOH	2
Argidae	Arginae	Spinarge nigricornis Hara & Shinohara, 2006	Tilia japonica	Shiga-kogen, Japan	A. Shinohara	13.08.2010	P3441	EtOH	1
Argidae	Arginae	Spinarge prunivora Hara & Shinohara, 2006	Cerasus x yedoensis	Ounoike, Japan	A. Shinohara	02.10.2010	P3437	EtOH	8
Argidae	Athermantinae	Cibdela janthina (Klug, 1834)	Rubus alceifolius	La Réunion, France	S. Quilici	02.10.2010	P3432	EtOH	6
Argidae	Sterictiphorinae	Aproceros leucopoda Takeuchi, 1939	Ulmus minor	Traismauer, Austria	E. Altenhofer	01.09.2009	P3219	EtOH	7
Argidae	Sterictiphorinae	Schizocerella pilicornis (Holmgren, 1868)	Portulaca oleracea	Butte County, CA, USA	H. R. Jacobson	11.07.2008	P2974b	EtOH	2
Argidae	Sterictiphorinae	Sterictiphora geminata (Gmelin, 1790)	Rosa sp.	Grune & Ave-et-Auffe, Belgium	J.-L. Boevé	29.06.2010	P3335&P3345	EtOH	2
Pergidae	Perginae	Perga affinis W. F. Kirby, 1882	Eucalyptus blakelyi	Girraween National Park, Australia	A.-M. McKinnon	16.03.2008	P2870	o.d.	8
Pergidae	Perginae	Pergagrapta polita (Leach, 1817)	Melaleuca quinquenervia	Deagon, Australia	S. Schmidt	03.2008	P2856	o.d.	8
Pergidae	Philomastiginae	Philomastix macleaii (Westwood, 1880)	Rubus sp.	Cunninghams Gap, Australia	J.-L. Boevé	23.03.2008	P2854	EtOH	8
Pergidae	Pterygophorinae	Lophyrotoma analis (A. Costa, 1864)	Rumex sp.	Brookfield, Australia	J.-L. Boevé	30.03.2008	P2863	EtOH	8
Pergidae	Pterygophorinae	Lophyrotoma interrupta (Klug, 1814)	Eucalyptus sp. (Melaleuca)	Tamborine Mt, Australia	J.-L. Boevé	19.04.2008	P2893	EtOH	8
Pergidae	Pterygophorinae	Lophyrotoma interrupta (Klug, 1814)	Melaleuca sp.	Nudgee, Australia	J.-L. Boevé	13.04.2008	P2888	EtOH	6
Pergidae	Pterygophorinae	Lophyrotoma zonalis (Rohwer, 1910)	Melaleuca sp.	Brookfield, Australia	J.-L. Boevé	30.03.2008	P2864	EtOH	8
Pergidae	Pterygophorinae	Lophyrotoma zonalis (Rohwer, 1910)	Melaleuca leucadendra	Brisbane, Australia	J.-L. Boevé	26.03.2008	P2858	o.d.	8
Pergidae	Pterygophorinae	Pterygophorus insignis W. F. Kirby, 1894	Melaleuca quinquenervia	Nudgee, Australia	J.-L. Boevé	26.03.2008	P2859	o.d.	7
Pergidae	Pterygophorinae	Pterygophorus nr turneri	Syzygium sp.	Brookfield, Australia	S. Schmidt	21.03.2008	P2857	o.d.	8
(OUTGROUP TAXA)
Diprionidae	Diprioninae	Gilpinia abieticola (Dalla Torre, 1894)	Picea abies (Picea, Pinus)	Zwettl, Austria	E. Altenhofer	23.08.2001	P2097	EtOH	2
Tenthredinidae	Allantinae	Allantus rufocinctus (Retzius, 1783)	Rosa sp. (Rubus)	Uccle, Belgium	J.-L. Boevé	15.06.2010	P3331&P3332	EtOH	2
Tenthredinidae	Athaliinae	Athalia rosae (Linné, 1758)	Brassica sp. (Brassicaceae)	Sint-Pieters-Leeuw, Belgium	J.-L. Boevé	08.10.2009	P3240	EtOH	2
Tenthredinidae	Blennocampinae	Rhadinoceraea micans (Klug, 1816)	Iris pseudacorus	Groenendaal, Belgium	J.-L. Boevé	18.06.2009	P3126	EtOH	2
Tenthredinidae	Heterarthrinae	Endelomyia aethiops (Fabricius, 1781)	Rosa sp.	Wellin, Belgium	J.-L. Boevé	03.06.2009	P3097	EtOH	2
Tenthredinidae	Nematinae	Hemichroa crocea (Geoffroy, 1785)	Alnus glutinosa (Betula, Corylus)	Ave-et-Auffe, Belgium	J.-L. Boevé	10.09.2009	P3230	EtOH	3
Tenthredinidae	Nematinae	Nematus miliaris (Panzer, 1797)	Salix sp.	Grimminge, Belgium	J.-L. Boevé	14.10.2009	P3246	EtOH	1
Stratiomyidae (Diptera)		Hermetia illuscens (L.)	rearing	Bruxelles, Belgium	F. De Block	09.2009		EtOH	2
Pyralidae (Lepidoptera)		Ephestia kuehniella Zeller, 1879	rearing	Bruxelles, Belgium	F. De Block	09.2009		EtOH	2
