# Supplementary material for: Toxic Peptides Occur Frequently in Pergid and Argid Sawfly Larvae
Source: PLoS One. 2014 Aug 14;9(8):e105301. doi: 10.1371/journal.pone.0105301 (PMC4133368; doi:10.1371/journal.pone.0105301)
Supplement: Appendix S3 — Table containing peptide quantities and concentrations of the five peptides in the insects analyzed by LC-MS. (XLSX) [file pone.0105301.s003.xlsx]

## Sheet: Sheet1
Supporting Information, Appendix S2
Table containing peptide quantities and concentrations of the five peptides in the insects analyzed by LC-MS
Excel file containing concentration values (Mean ± SD) of the following peptide: (Perg) pergidin, (Vperg) 4-valinepergidin, (dpPerg) dephosphorylated pergidin, (LGln) lophyrotomin, (Lglu) 'lophyrotomin'.
Data (µg / individual) from samples with determined weight were converted into % fresh weight. Some specimens were oven dried (o.d.).
	µg/ind. Perg	µg/ind. VPerg	µg/ind. dpPerg	µg/ind. LGln	µg/ind. LGlu	µg/ind. Perg	µg/ind. VPerg	µg/ind. dpPerg	µg/ind. LGln	µg/ind. LGlu	%FW Perg	%FW VPerg	%FW dpPerg	%FW LGln	%FW LGlu	%FW Perg	%FW VPerg	%FW dpPerg	%FW LGln	%FW LGlu
Genus species	Mean	Mean	Mean	Mean	Mean	SD	SD	SD	SD	SD	Mean	Mean	Mean	Mean	Mean	SD	SD	SD	SD	SD
Philomastix macleaii	305.305	319.602	0	0	0	80.0593	71.4308	0	0	0	0.19928	0.209555	0	0	0	0.0341062	0.0244807	0	0	0
Lophyrotoma analis	502.155	7.0406	2.04113	0	0	156.448	2.96177	0.735249	0	0	0.358024	0.00497488	0.00146424	0	0	0.0575375	0.00127998	0.000406421	0	0
Lophyrotoma interrupta	267.656	686.488	0.107853	0	0	81.9366	92.9046	0.305053	0	0	0.140339	0.362064	4.85822e-05	0	0	0.0467207	0.0791857	0.000137411	0	0
Lophyrotoma interrupta	897.033	1090.22	1.50313	0	0	392.56	428.662	0.27749	0	0	0.287611	0.370265	0.000694276	0	0	0.0674627	0.0283952	0.000631548	0	0
Lophyrotoma zonalis	530.24	725.173	3.50906	40.4976	3.91804	223.439	238.051	1.95003	17.1555	1.87853	0.289652	0.404898	0.0019272	0.0226608	0.00211172	0.0799625	0.0604961	0.000702806	0.00764881	0.000823922
Lophyrotoma zonalis (o.d.)	643.084	950.249	7.51314	45.8124	0	187.456	216.297	12.8115	15.9881	0	0.290329	0.43135	0.00351143	0.0205581	0	0.0544256	0.0510159	0.00608621	0.00514367	0
Pterygophorus insignis (o.d.)	514.366	899.654	3.81016	0	0	112.246	142.245	1.56026	0	0	0.198762	0.343319	0.00144463	0	0	0.0409658	0.0441195	0.000508622	0	0
Pterygophorus nr turneri (o.d.)	216.984	1751.38	4.16183	0	0	87.734	199.302	0.407283	0	0	0.0751761	0.605016	0.00140971	0	0	0.0359904	0.161126	0.000181759	0	0
Perga affinis	0	0	0	0	0	0	0	0	0	0
Pergagrapta polita	0	0	0	0	0	0	0	0	0	0
Arge nigripes	74.4066	0	0	54.7491	0	34.8529	0	0	17.5005	0	0.0852076	0	0	0.0632492	0	0.0364309	0	0	0.0169262	0
Arge pagana	36.3088	0	0	38.3843	0	22.6362	0	0	16.529	0	0.0775516	0	0	0.0847543	0	0.0469178	0	0	0.0285622	0
Arge pagana (o.d.)	44.9246	0	0.0356077	37.3229	0	9.07294	0	0.087864	7.74392	0	0.0817822	0	8.71774e-05	0.0668194	0	0.0171513	0	0.000225692	0.00811282	0
Arge aruncus	70.8636	0	0	40.9785	0	20.5244	0	0	2.517	0
Arge captiva	124.245	0	1.58002	11.424	0	34.506	0	0.953271	1.10069	0
Arge dimidiata	69.9817	4.75218	6.17455	36.5866	0.920837	0	0	0	0	0
Arge enkianthus	118.532	42.7985	0	35.4913	0	74.436	30.2181	0	2.30112	0
Arge gracilicornis	47.6154	0	0	50.6223	0	2.74901	0	0	3.04514	0
Arge mali	336.619	1.67076	2.13595	68.859	0	94.2203	2.89384	0.528643	30.3877	0
Arge melanochra?	73.0456	0	0	66.5867	0	20.4409	0	0	18.331	0
Arge meliosmae	313.698	0	1.7706	55.1593	0	70.9191	0	0.412413	6.36052	0
Arge nigripes	74.4066	0	0	54.7491	0	34.8529	0	0	17.5005	0
Arge nigronodosa	167.789	0	0	92.3485	0	0	0	0	0	0
Arge obesa	265.523	0.467872	1.04232	66.3915	0	127.227	0.810379	1.80535	24.239	0
Arge ochropus	17.735	0.346361	0.555822	31.7675	0	1.16072	0.489828	0.333857	17.0339	0
Arge pagana	36.3088	0	0	38.3843	0	22.6362	0	0	16.529	0
Arge pullata	100.725	0	0	46.802	0	21.1514	0	0	4.88332	0
Arge rejecta	256.273	3.10432	0.984895	117.03	0	36.2688	0.115019	1.39285	38.3604	0
Arge similis	190.099	5.86299	1.03382	101.403	0	135.574	4.97452	0.381706	74.9386	0
Arge suspicax	251.187	8.15932	1.31396	22.7843	0	99.0601	4.03284	0.538274	15.0888	0
Arge suzukii	105.278	1.56215	0	48.3643	0	20.3808	2.20922	0	4.62364	0
Arge ustulata	51.8264	0	0	62.8505	0	37.2079	0	0	37.331	0
Arge zonalis	246.368	0	0	29.062	0	0	0	0	0	0
Spinarge affinis	72.1735	0.668283	0.238163	21.4525	0	18.5298	0.118264	0.505219	14.6377	0
Spinarge fulvicornis	492.283	45.4007	1.31123	56.4374	0	129.33	5.29338	0.301506	19.1029	0
Spinarge nigricornis	36.6342	0.656997	0	21.4543	0	0	0	0	0	0
Spinarge prunivora	405.46	12.5857	1.27639	2.63502	0	125.919	2.66756	0.854575	5.57559	0
Cibdela janthina	556.812	0	2.77984	257.77	0	170.192	0	4.43814	63.8228	0
Aproceros leucopoda	0	0	0	0	0	0	0	0	0	0
Schizocerella pilicornis	25.2356	0	0	0	0	4.08772	0	0	0	0
Sterictiphora geminata	0	0	0	0	0	0	0	0	0	0
Gilpinia abieticola	0	0	0	0	0	0	0	0	0	0
Allantus rufocinctus	0	0	0	0	0	0	0	0	0	0
Athalia rosae	0	0	0	0	0	0	0	0	0	0
Rhadinoceraea micans	0	0	0	0	0	0	0	0	0	0
Endelomyia aethiops	0	0	0	0	0	0	0	0	0	0
Hemichroa crocea	0	0	0	0	0	0	0	0	0	0
Nematus miliaris	0	0	0	0	0	0	0	0	0	0
Hermetia illuscens	0	0	0	0	0	0	0	0	0	0
Ephestia kuehniella	0	0	0	0	0	0	0	0	0	0
